# Supplementary material for: Tuberculosis causes highly conserved metabolic changes in human patients, mycobacteria-infected mice and zebrafish larvae
Source: Sci Rep. 2020 Jul 15;10:11635. doi: 10.1038/s41598-020-68443-y (PMC7363909; doi:10.1038/s41598-020-68443-y)
Supplement: Supplementary file 2 — Supplementary data [file 41598_2020_68443_MOESM2_ESM.xlsx]

## Sheet: Human
sample	label	Hexose	Betaine	Carnitine	creatinine	creatine	Acetylcarnitine	inosine	Propionylcarnitine	L-4-hydroxy-proline	L-Histidine	3-Methylhistidine	L-Asparagine	1-Methylhistidine	O-Phosphoethanolamine	Taurine	L-Arginine	N6,N6,N6-Trimethyl-L-lysine	Isobutyrylcarnitine	L-Serine	L-Glutamine	Butyrylcarnitine	Glycine	Ethanolamine	L-homoserine	L-Aspartic_acid	L-methionine_sulfoxide	ADMA	Homo-L-arginine	Sarcosine	Citrulline	L-Glutamic_acid	Hydroxybutyrylcarnitine	L-Threonine	gamma-L-glutamyl-L-alanine	L-Alanine	gamma-aminobutyric_acid	L-2-aminoadipic_acid	Isovalerylcarnitine	L-Proline	p-Aminobenzoic_acid	DL-5-Hydroxylysine	o-acetyl-L-serine	Ornithine	MethylCysteine/Homocysteine	L-Alpha-aminobutyric_acid	Cystine	L-Lysine	Putrescine
C5_1	Control	10.89	4382	4803	5.4	5108	1794	0.003	0.094	1.25	12875	1179	7809	1615		5601	14955	0.08	0.176	31.27	170007	0.111	23209	2464	0.076	2332	0.256	0.02	1499	0.09	2666	17735	0.017	28382	0.144	24159	0.05	0.069	0.048	67.78	0.469	0.217	0.028	6726	0.337	0.902	6375	79488	0
C5_10	Control	8831	8459	7408	4.96	5088	2391	0.057	0.093	0.752	10978	4405	9.65	1671	0.055	7928	6171	0.075	0.106	34742	279844	0.094	25049	1374	0.088	1143	0.268	0.018	0.696	0.197	2126	9.74	0.273	24179	0.181	21214	0.029	0.034	0.054	73421	0.519	0.253	0.017	10598	0.176	1192	12012	86571	0.005
C5_13	Control	21743	13933	8.04	6285	5002	2007	0.032	0.118	2705	11256	6281	8411	2999		5822	12.43	0.099	0.25	30095	239116	0.076	24443	1782	0.08	2.26	2011	0.02	1346	0.227	3433	13396	0.094	24766	0.272	24332	0.033	0.046	0.033	68075	0.447	0.842	0.024	11979	0.169	1424	8827	94067	0.005
C5_14	Control	15239	11802	8774	6517	5044	3226		0.29	1104	13.11	2552	10115	2251		7.8	13191	0.098	0.278	35713	241955	0.158	22694	2338	0.081	2102	0.167	0.022	1485	0.17	3011	17837	0.094	26053	0.169	24909	0.043	0.089	0.091	107494	0.615	0.171	0.032	11537	0.195	1519	15876	92355	0.004
C5_15	Control	9883	24018	5403	4947	2284	1864	0.179	0.194	1055	14962	0.27	15486	1983	0.174	15602	15854	0.124	0.18	60479	359042	0.059	43.4	3607	0.1	1881	0.961	0.026	0.97	0.443	6184	19107	0.04	35113	0.259	31296	0.055	0.087	0.089	235104	1201	0.146	0.029	20754	0.265	1484	16594	105628	0.011
C5_18	Control	5569	18235	8507	6.41	2386	5.29	0.1	0.091	1184	9.9	2782	8382	2222	0.047	10302	7949	0.104	0.092	32141	265374	0.105	33.59	2071	0.076	1384	0.131	0.022	0.751	0.137	2665	20741	0.249	15818	0.118	17025	0.037	0.037	0.059	39962	0.275	0.133	0.021	14286	0.29	1147	12626	69274	0.007
C5_20	Control	24227	22941	12.91	6759	2.39	3372	0.21	0.281	3022	9989	1.35	10741	3217	0.19	7579	13422	0.12	0.313	39043	414.49	0.135	28812	2072	0.059	0.625	0.291	0.025	0.593	0.396	2.58	6312	0.059	20908	0.157	22035	0.03	0.053	0.166	79647	0.455	0.359	0.013	9415	0.296	1361	14465	103949	0.014
C5_21	Control	22272	27589	13266	6645	3607	3684	0.041	0.269	2.91	9291	6357	8077	4529		8423	16035	0.152	0.293	28901	353331	0.175	34232	1693	0.052	0.814	0.282	0.018	0.912	0.304	4441	10649	0.032	16444	0.139	26508	0.027	0.053	0.127	99415	0.561	0.262	0.012	13859	0.171	1585	17.17	86026	0.017
C5_24	Control	4883	8.7	9.78	5431	1526	2767	0.38	0.097	0.648	11259	0.335	7969	2674	0.464	12419	16923	0.048	0.222	34467	165497	0.099	21286	2134	0.04	2097	0.168	0.016	1062	0.103	2421	21215	0.101	17741	0.083	20222	0.035	0.027	0.058	41376	0.36	0.144	0.025	8.54	0.164	1199	9188	75735	0.013
C5_25	Control	0.723	30824	9704	5918	4079	4993	0.081	0.144	1.83	10435	2139	8325	3044	0.994	14004	5068	0.147	0.095	41356	274063	0.114	34797	1935	0.129	1513	0.105	0.03	1	0.259	4892	15925	0.425	20693	0.208	25335	0.045	0.03	0.027	88108	0.503	0.19	0.017	18268	0.249	1265	9911	72134	0.014
C5_27	Control	3507	18908	10466	8232	3523	3531	0.064	0.336	1293	10423	1846	7939	2505	0.143	10455	7.03	0.143	0.282	32345	259615	0.161	28252	2213	0.084	1.37	0.258	0.038	1274	0.339	4.24	24.01	0.223	18778	0.112	25.52	0.044	0.09	0.155	91199	0.505	0.282	0.017	17934	0.203	1458	12315	101621	0.02
C5_28	Control	1.45	12269	6286	6757	6462	1799	0.103	0.082	1366	10478	7354	7981	2398	0.671	14691	8603	0.106	0.101	30767	278703	0.058	22155	2159	0.066	1718	0.178	0.029	1301	0.178	2434	12995	0.256	14143	0.114	24591	0.033	0.029	0.023	64819	0.367	0.21	0.016	13645	0.167	1162	8461	73409	0.018
C5_29	Control	13815	17995	12483	6746	1699	3216	0.322	0.386	1473	10991	4253	8948	3065	0.015	10672	5443	0.16	0.196	28047	271.1	0.184	29.29	2543	0.082	1448	0.199	0.022	0.85	0.308	2991	24678	0.113	19327	0.249	30.79	0.038	0.055	0.143	96037	0.584	0.156	0.027	16819	0.224	1523	13218	89.17	0.006
C5_3	Control	7595	19837	6276	5643	5412	3787	0.194	0.152	1243	11077	0.501	10403	2.06		7501	11389	0.085	0.119	37021	325475	0.097	21311	2037	0.08	1807	0.398	0.023	1.08	0.192	3145	9816	0.112	29014	0.255	23458	0.044	0.043	0.078	80549	0.557	0.173	0.021	10799	0.199	1276	8626	81813	0.004
C5_30	Control	17298	12322	11336	6756	7303	3609	0.107	0.256	1997	11219	2249	10403	2.29		9761	9529	0.148	0.312	29434	227634	0.203	31833	2385	0.098	1093	0.382	0.021	1559	0.186	3457	20.27	0.219	17621	0.174	28349	0.036	0.048	0.087	115746	0.601	0.148	0.02	14055	0.21	0.967	16571	91856	0.009
C5_32	Control	2305	13406	8698	5.67	4693	2261		0.21	1101	1985	1794	6419	1929	0.037	6438	4783	0.089	0.192	25314	255815	0.098	27772	1.79	0.069	1458	0.176	0.021	0.675	0.185	5393	11777	0.253	9851	0.105	22123	0.045	0.058	0.078	75501	0.38	0.206	0.009	15.26	0.152	0.78	11244	64262	0.003
C5_33	Control	21.74	16.68	13239	6562	2176	3548	0.048	0.354	1332	2.38	1.68	8783	2907	0.006	6802	7535	0.138	0.334	28138	312525	0.177	26008	1641	0.077	1165	0.235	0.023	0.76	0.259	3694	9485	0.316	18.53	0.159	22029	0.024	0.08	0.145	82363	0.417	0.602	0.01	15669	0.195	1442	14974	81168	0.008
C5_34	Control	8949	15607	11.21	6008	1292	5665	0.037	0.213	0.688	2198	1501	6.69	2624		6664	5799	0.128	0.176	26.16	331001	0.153	23669	1581	0.074	0.951	0.149	0.015	0.594	0.237	2316	9017	0.128	16127	0.099	16.44	0.022	0.064	0.16	86991	0.552	0.292	0.013	13.01	0.207	1373	11456	70279	0.011
C5_38	Control	2819	21803	9.46	6469	2018	3.25	0.021	0.215	1.08	2973	13281	9001	3075	0.001	4.66	1.74	0.151	0.195	28618	368.66	0.079	31568	1498	0.106	1023	0.154	0.034	0.634	0.824	3946	7.97	0.044	17168	0.274	24219	0.055	0.037	0.077	70827	0.406	0.325	0.014	17048	0.282	1236	11528	74.14	0.006
C5_7	Control	17.26	27536	10572	6.35	2637	3124	0.211	0.296	2077	11362	3018	10154	3742	0.132	10546	5619	0.218	0.156	55208	342166	0.082	39215	2303	0.093	3392	0.272	0.022	0.832	0.336	4277	15175	0.061	20053	0.186	20673	0.056	0.056	0.141	88876	0.545	0.41	0.02	21376	0.281	1948	12366	87462	0.009
TR001	TB patient	6527	20653	6979	5389	2375	0.738		0.055	1.4	5512	2434	6054	2265		9067	9113	0.132	0.082	40792	179967	0.006	35195	1683	0.084	4666	1.9	0.018	0.766	0.257	3896	29141	0.008	16038	0.383	25842	0.085	0.043	0.042	74759	0.493	0.62	0.014	17647	0.086	1138	4437	69526	0.018
TR002	TB patient	4237	19659	12121	8544	2337	2407	0.007	0.143	0.978	5366	1944	4559	2546		8816	6375	0.179	0.076	26838	173611	0.024	29268	2184	0.077	3949	1207	0.024	0.786	0.115	2763	27083	0.133	13037	0.216	23909	0.038	0.03	0.055	98.72	0.447	0.459	0.014	15199	0.181	0.781	5846	59037	0.018
TR003	TB patient	47937	20158	8157	4715	2588	0.898	0.001	0.1	1004	5707	2345	3.7	2042		5139	4879	0.126	0.062	24781	60198	0.011	27104	1874	0.062	2964	1334	0.02	1012	0.272	4.03	36937		13979	0.354	25.73	0.056	0.074	0.041	60937	0.336	0.321	0.029	14419	0.112	1157	4611	58084	0.036
TR004	TB patient	12147	20325	6281	6833	1312	0.952		0.064	0.565	4704	0.31	4.39	3116		5765	5476	0.133	0.026	34562	123902	0.006	40147	1505	0.065	3093	1549	0.02	0.51	0.157	1565	32202	0.136	14197	0.453	25325	0.036	0.037	0.035	94744	0.505	0.14	0.021	13217	0.141	1011	6075	69765	0.015
TR005	TB patient	1666	19.8	14074	6555	3164	1445	0.013	0.13	0.81	5154	5227	3104	3682		7432	7096	0.205	0.158	26883	119118	0.014	34271	1878	0.11	3605	0.901	0.018	0.277	0.219	2478	29.4	0.168	11.79	0.317	25627	0.04	0.118	0.123	67882	0.396	0.28	0.013	18383	0.178	1459	4616	64844	0.06
TR006	TB patient	11401	23332	10675	5263	1407	0.753		0.053	1	2914	1132	3747	1909		5272	7076	0.161	0.224	29028	24469	0.043	29266	1637	0.066	1922	1145	0.015	0.44	0.635	1315	23404	0.05	11394	0.068	15262	0.131	0.029	0.064	51498	0.357	0.18	0.016	8655	0.084	0.722	5106	48823	0.012
TR007	TB patient	9.48	16877	8481	7564	1528	2129		0.063	0.833	4683	2927	2891	2877		4681	3696	0.128	0.039	30056	155137	0.003	36545	1284	0.074	3368	0.696	0.01	0.591	0.128	1129	17.29	0.007	11338	0.107	27484	0.026	0.049	0.034	72026	0.399	0.246	0.011	10687	0.174	0.786	7689	65933	0.004
TR008	TB patient	14292	16316	13494	4.9	4112	1092	0.006	0.218	1287	4811	3675	5402	3073		9773	12388	0.138	0.307	33.77	136161	0.026	33477	1925	0.066	4248	3.36	0.018	0.39	0.324	2353	29819	0.346	17915	0.206	26499	0.042	0.114	0.088	110051	0.577	0.699	0.023	13.95	0.109	1184	3056	93467	0.027
TR009	TB patient	11412	16475	11057	6586	1449	1419	0.001	0.098	0.607	3679	4076	4.39	3012		4753	5397	0.116	0.058	24976	67568	0.017	32039	1266	0.056	2858	1.04	0.018	0.255	0.164	0.574	27127	0.007	12224	0.261	25155	0.037	0.119	0.114	67815	0.372	0.33	0.019	12437	0.179	1012	1947	57685	0.022
TR010	TB patient	17962	18658	7269	4136	2033	1243	0.024	0.114	1191	3.87	0.794	3575	1933		5159	6009	0.122	0.158	27302	113044	0.017	23468	1399	0.06	2163	1574	0.021	0.363	0.221	2803	23865	0.118	11322	0.221	16032	0.058	0.043	0.048	66355	0.344	0.224		11933	0.079	0.783	6948	43166	0.047
TR011	TB patient	15379	34283	9591	3952	1872	1631	0.059	0.08	0.855	2868	1454	3343	1632		3299	8634	0.114	0.077	25632	84754	0.031	19361	1387	0.043	2.24	1.76	0.017	0.305	0.28	1708	29897		10397	0.229	14122	0.072	0.074	0.031	54.9	0.343	0.171	0.019	8352	0.054	0.703	4105	46648	0.037
TR012	TB patient	21.78	13871	11549	7192	2021	1.74	0.004	0.203	1505	4543	13659	3638	3463		4881	10282	0.262	0.086	23397	41369	0.01	28852	1503	0.056	2425	3415	0.025	1.18	0.167	3799	41518	0.015	14914	0.324	21686	0.057	0.061	0.053	66021	0.349	0.196	0.032	12141	0.077	1088	7804	67421	0.02
TR013	TB patient	17299	22536	9328	3499	3687	1284	0.035	0.098	1937	4041	0.666	3.56	1698		4204	8058	0.143	0.156	21848	82023	0.016	35944	1159	0.059	2.93	2.16	0.023	0.254	0.248	2368	38587		16887	0.175	16397	0.069	0.033	0.045	82211	0.404	0.272	0.01	9351	0.089	0.783	3.69	56121	0.048
TR014	TB patient	32509	27235	7598	4775	1351	0.638	0.031	0.051	0.754	3237	1845	1344	1.79		4039	7.56	0.083	0.054	23751	4.7	0.006	19809	1.54	0.042	3448	2003	0.011	0.366	0.373	1793	32069		11926	0.037	16693	0.076	0.038	0.026	49143	0.393	0.109	0.018	8765	0.096	0.766	2331	45691	0.084
TR016	TB patient	23317	14.16	9151	4451	4292	0.513	0.061	0.093	0.368	2801	1.19	1749	2435		3493	8066	0.155	0.05	18954	130255	0.014	16927	1621	0.048	3765	2.74	0.025	0.2	0.21	2123	16566		15114	0.171	14252	0.045	0.06	0.04	55267	0.354	0.41	0.007	9892	0.064	0.988	2722	58563	0.037
TR017	TB patient	18764	14791	11723	4696	3555	1137	0.018	0.229	0.535	4093	9013	2886	2412		4764	9596	0.095	0.306	22665	42684	0.02	16247	1136	0.044	2822	2466	0.016	0.659	0.343	2359	36389	0.21	11497	0.307	17925	0.031	0.153	0.161	78.24	0.445	0.156	0.024	10541	0.064	0.953	5758	55525	0.027
TR018	TB patient	18933	17756	7685	5253	3172	0.64	0.008	0.052	1244	3893	0.684	3.12	1771		5047	9449	0.081	0.107	17443	142032	0.01	22.97	1417	0.04	2632	2548	0.01	0.409	0.105	1828	17613	0.038	13177	0.266	13959	0.027	0.043	0.065	59691	0.333	0.148	0.014	9128	0.052	0.547	3919	56987	0.01
TR019	TB patient	22315	27623	11836	7521	1.76	1921	0.007	0.115	2.36	4786	11422	3833	3809		4287	9383	0.121	0.06	37637	117864	0.009	41379	1486	0.054	2907	2672	0.013	0.998	0.215	1.67	22376	0.035	16539	0.627	28475	0.056	0.049	0.063	61226	0.406	0.247	0.021	10182	0.14	1834	9276	78903	0.009
TR020	TB patient	24136	16669	8469	5348	2421	1288	0.007	0.055	1609	3729	8542	4429	2488		4.45	22594	0.082	0.014	34664	88874	0.003	34505	1.43	0.052	2524	2525	0.023	1434	0.216	1541	24408	0.016	15194	0.283	22681	0.047	0.032	0.042	66185	0.45	0.311	0.019	7786	0.074	0.717	3039	59.31	0.007
TR021	TB patient	17434	17719	11474	5545	3007	1608	0.07	0.212	1.72	5948	6799	5.75	2.64		5786	13634	0.071	0.095	28709	16917	0.012	25471	1848	0.055	2319	3682	0.023	1037	0.209	4669	50329	0.06	13972	0.232	25652	0.122	0.066	0.073	96299	0.498	0.245	0.038	21.08	0.091	1172	5567	68604	0.048
aTR001_6	On treatment	18749	16217	6294	5091	2455	0.874	0.025	0.076	0.938	2415	2579	4255	1841		6166	11087	0.121	0.087	25417	184069	0.007	26576	1.5	0.066	2957	3111	0.02	0.781	0.317	2769	26465		17582	0.523	21934	0.049	0.035	0.031	68363	0.393	0.142	0.015	12438	0.07	1314	5753	58936	0.021
aTR002_6	On treatment	35152	21066	10892	7313	1745	1651	0.029	0.217	1306	2425	2222	3192	2867		6639	8451	0.141	0.09	20066	114849	0.008	24713	1676	0.057	3624	2964	0.016	0.568	0.226	3104	28.52		12.52	0.365	23236	0.046	0.034	0.04	83085	0.431	0.169	0.017	12483	0.077	0.864	4479	54.97	0.062
aTR003_6	On treatment	21987	20591	10199	4891	3.66	1471	0.029	0.152	0.635	2844	6714	3239	1925		4922	7366	0.128	0.09	24684	44711	0.018	26105	1.77	0.06	3232	2366	0.024	1092	0.266	3963	40061	0.064	19365	0.252	18088	0.106	0.069	0.065	45998	0.293	0.116	0.026	14402	0.081	1.67	5021	59564	0.056
aTR004_6	On treatment	18837	22379	7672	7512	1517	0.944	0.015	0.056	1.02	4703	0.46	4.59	3121		4509	7946	0.116	0.012	43037	151418	0.004	50165	1464	0.049	3265	3081	0.018	0.657	0.209	1907	23899	0.084	17997	0.498	21558	0.033	0.019	0.025	78455	0.474	0.219	0.02	10628	0.1	1107	5094	58891	0.012
aTR005_6	On treatment	16299	26233	15029	6717	1625	1021	0.015	0.072	0.949	5326	10066	2617	3654		6.58	10889	0.166	0.051	29332	110711	0.012	32267	1615	0.065	3959	2664	0.016	0.559	0.141	2766	37224	0.037	13325	0.392	20107	0.076	0.044	0.045	53487	0.356	0.153	0.023	10736	0.089	1677	4.85	81316	0.023
aTR006_6	On treatment	25866	21852	7753	4419	1.18	0.963	0.093	0.051	0.942	3116	1067	1885	1862		4535	10935	0.127	0.125	24063	7866	0.014	25672	1531	0.039	3415	1926	0.019	0.648	0.547	1771	31256	0.09	13899	0.074	15897	0.031	0.038	0.026	59966	0.372	0.221	0.019	8748	0.067	0.521	5162	57035	0.027
aTR007_6	On treatment	22533	19.67	11026	9045	3372	1964	0.009	0.095	1609	3929	3.6	2155	3872		3716	6901	0.194	0.031	28207	129701	0.006	34686	1519	0.06	2281	2211	0.022	1.23	0.132	2604	21596		11615	0.278	22807	0.064	0.052	0.033	62144	0.359	0.277	0.01	10548	0.113	1182	8341	69752	0.022
aTR008_6	On treatment	29752	19208	11658	4631	2537	0.766	0.028	0.097	0.334	3566	2548	2312	3015		4856	10.68	0.094	0.15	23095	72701	0.009	23603	1368	0.045	3919	2914	0.02	0.344	0.192	2327	36383	0.125	9869	0.335	23027	0.041	0.067	0.055	84789	0.366	0.136	0.02	9862	0.043	0.819	5253	67092	0.013
aTR009_6	On treatment	18309	25411	9.87	5748	0.661	1335	0.024	0.05	0.805	3.28	12117	2477	3296		4686	7.77	0.132	0.026	27109	75205	0.002	33935	1567	0.053	3562	2337	0.019	0.323	0.242	2.74	29.84		15.01	0.293	17603	0.049	0.042	0.034	53221	0.332	0.152	0.017	12732	0.174	1054	4086	53256	0.065
aTR010_6	On treatment	16831	19129	7307	4776	1.94	0.799	0.015	0.069	0.925	3797	0.889	3702	2.19		4.78	5475	0.116	0.204	27668	103.69	0.009	30.44	1571	0.089	3617	2485	0.018	0.41	0.243	3454	29326		15547	0.36	21401	0.045	0.047	0.058	72735	0.41	0.229	0.018	14042	0.094	1164	6327	62358	0.043
aTR011_6	On treatment	14211	20491	11163	5897	3415	0.995	0.024	0.113	1221	4307	4241	3411	2.37		5669	12453	0.137	0.122	29001	24434	0.007	21.6	1646	0.048	3074	2674	0.016	0.462	0.24	2064	37586		12659	0.112	14093	0.041	0.102	0.039	62104	0.468	0.462	0.019	13809	0.071	0.881	4647	69419	0.04
aTR012_6	On treatment	22548	22496	9611	5073	1988	0.984	0.004	0.187	1019	4795	11467	5044	2791		4369	36556	0.164	0.093	35495	39752	0.009	28787	1504	0.052	3278	5263	0.021	1402	0.302	2807	40.67	0.003	18383	0.49	27.36	0.038	0.075	0.041	73009	0.404	0.151	0.022	12277	0.132	1737	6968	115101	0.033
aTR013_6	On treatment	18298	32306	8084	3958	3807	2297	0.001	0.076	1848	4978	2031	2809	2449		4367	8257	0.114	0.049	26.02	128709	0.011	28857	1756	0.05	3302	1771	0.021	0.354	0.124	2355	27058	0.011	13329	0.252	13613	0.046	0.035	0.035	48.38	0.305	0.284	0.014	10059	0.104	1228	4824	46.81	0.042
aTR014_6	On treatment	20808	21.01	6454	3832	1588	0.131	0.009	0.052	0.871	4886	2318	2079	1591		2132	8254	0.062	0.066	18993	11758	0.013	16396	1386	0.039	2.59	1992	0.015	0.51	0.434	2378	31471		10313	0.119	13473	0.022	0.032	0.027	66894	0.312	0.154	0.013	8832	0.047	0.673	3333	41404	0.029
aTR016_6	On treatment	29875	13666	6662	5014	2948	0.209	0.029	0.128	0.681	2906	12334	2169	2092		4139	7743	0.111	0.223	17166	64.24	0.015	19263	1527	0.046	3141	2244	0.025	0.159	0.332	4386	27636		21023	0.153	17461	0.027	0.13	0.061	81133	0.415	0.45	0.015	15923	0.068	1391	3.18	66902	0.03
aTR017_6	On treatment	23752	18502	14517	6445	1318	3259	0.04	0.119	0.604	4196	1741	2007	3581		3899	9483	0.139	0.124	21069	63754	0.012	20515	1717	0.049	3565	2243	0.022	0.984	0.241	3717	40061	0.096	10541	0.35	15739	0.034	0.073	0.069	48792	0.283	0.151	0.022	8799	0.096	1.32	7013	54132	0.029
aTR018_6	On treatment	18995	17834	9.8	4673	3535	1372	0.006	0.059	0.791	4823	13508	2952	3153		5293	11985	0.128	0.223	19419	74375	0.011	25746	1507	0.049	3185	2332	0.014	0.461	0.23	3388	28111	0.149	11674	0.279	15568	0.05	0.032	0.031	61378	0.335	0.116	0.015	10.67	0.06	0.708	4548	53927	0.021
aTR019_6	On treatment	15846	27434	13961	9948	2669	2442	0.009	0.172	1.36	4906	14586	4.66	4428		6.25	18793	0.124	0.062	44845	70644	0.007	41968	1.5	0.091	3579	3461	0.021	1143	0.257	1.88	29666	0.06	16892	0.523	30519	0.049	0.072	0.041	60895	0.361	0.269	0.022	11675	0.15	1899	9.63	101375	0.012
aTR020_6	On treatment	25489	22858	11233	7049	3212	0.83	0.007	0.048	1937	4499	5652	5191	2922		4.48	11.13	0.104	0.02	39164	77491	0.002	49839	1472	0.061	3322	2856	0.02	0.958	0.176	2358	26319	0.006	18056	0.489	25538	0.029	0.031	0.019	66257	0.477	0.475	0.019	8302	0.114	1169	4782	60521	0.011
aTR021_6	On treatment	26503	18676	11471	5.22	2546	1622	0.009	0.162	1035	6206	7862	5232	2729		6378	12203	0.091	0.063	28277	18818	0.003	25.33	1953	0.064	2.55	2936	0.028	0.979	0.249	4304	47643	0.231	14562	0.178	25067	0.061	0.054	0.091	82714	0.379	0.221	0.036	17158	0.118	1343	6509	65865	0.042
[truncated: 26 more columns]

## Sheet: Mice
Sample	Label	Citrulline	Cysteine	DL-3-aminoisobutyric acid	Ethanolamine	gamma-aminobutyric acid	gamma-L-glutamyl-L-alanine	Glutathione	Glycine	Hydroxylysine	L-2-aminoadipic acid	L-4-hydroxy-proline	L-Alanine	L-Alpha-aminobutyric acid	L-Arginine	L-Asparagine	L-Aspartic acid	L-Glutamic acid	L-Glutamine	L-Histidine	L-homoserine	L-Isoleucine	L-Kynurenine	L-Leucine	L-Lysine	L-Methionine	L-methionine sulfoxide	L-Phenylalanine	L-Proline	L-Serine	L-Threonine	L-Tryptophan	L-Tyrosine	L-Valine	Methyldopa	O-Phosphoethanolamine	Ornithine	Putrescine	Sarcosine	Serotonin	Spermidine	Taurine
1566BBU_0001_A1	Control	0.076183	0.0198222	0.00103218	0.150246	0.00124594	0.00256614	0.0187122	0.694291	0.000705005	0.00868502	0.0292971	0.612814	0.021443	0.355541	0.0994682	0.0440983	0.085677	1.74781	0.000878802	0.00165955	1.09665	0.000578638	0.364515	0.50476	0.662799	0.00377415	1.34778	0.182829	0.812805	1.01597	1.12375	2.83463	1.45631	0.0054432	0.162017	0.18677	0.00181801	0.00735945	0.000250302	0.000167209	0.189755
1566BBU_0002_A1	Control	0.0398924	0.0201407	0.000870026	0.0932709	0.00152403	0.00186629	0.0192022	0.486954	0.000413676	0.00789811	0.0214854	0.498789	0.016184	0.266762	0.0845056	0.0530058	0.118706	1.31564	0.000714974	0.00160715	0.832563	0.000596127	0.253445	0.40527	0.431725	0.0032841	0.979704	0.184856	0.590815	0.699656	0.831115	1.95438	1.02012	0.00361851	0.583975	0.177894	0.00101562	0.00462259	0.00158162	0.000328746	0.168738
1566BBU_0003_A1	Control	0.0461609	0.0197944	0.000833928	0.113118	0.000876151	0.00263338	0.0177346	0.587426	0.000480679	0.00695646	0.0250818	0.561157	0.0177726	0.310884	0.0914631	0.0424917	0.0637319	1.45379	0.000752158	0.00121024	0.95863	0.000470741	0.293591	0.434469	0.541918	0.0026523	1.12635	0.181104	0.657427	0.801366	1.0632	2.20218	1.29429	0.00355016	0.100569	0.180186	0.00115048	0.00487115	0.000181819	0.00011697	0.117104
1566BBU_0004_A1	Control	0.0619582	0.0200868	0.00111592	0.132856	0.00196305	0.00358768	0.0218516	0.671924	0.000687604	0.0129186	0.0325408	0.698955	0.0198025	0.39242	0.10321	0.0513312	0.112607	1.87141	0.000874989	0.00195984	1.29475	0.000761391	0.401626	0.562124	0.711877	0.00505529	1.48246	0.228338	0.712395	0.96921	1.43739	2.83381	1.76288	0.00604949	0.557337	0.237612	0.00150985	0.00771872	0.0122959	0.000338671	0.238514
1566BBU_0005_A1	Control	0.0599692	0.0205869	0.00110969	0.12026	0.00212443	0.00337296	0.0197999	0.711227	0.000829218	0.0167646	0.0295789	0.66264	0.0198482	0.397751	0.110964	0.065501	0.14695	1.78635	0.000714685	0.00225667	1.1326	0.00124542	0.337796	0.532799	0.604017	0.00420503	1.46707	0.201943	0.700269	1.0208	1.55637	3.26625	1.80227	0.00470877	0.509133	0.192635	0.00206961	0.00587429	0.00799226	0.00055237	0.295626
1566BBU_0006_A1	Control	0.085662	0.0192823	0.00119724	0.14049	0.00166748	0.00526736	0.02246	0.92642	0.000830429	0.0215913	0.0353443	0.990281	0.0334901	0.540977	0.161747	0.0427807	0.122751	1.94661	0.00104726	0.00223679	1.82108	0.00115891	0.553863	0.884356	1.06114	0.00648365	2.38313	0.323333	1.02106	1.71287	2.46974	5.46226	3.01309	0.00890017	0.245129	0.302616	0.00232435	0.0124822	0.0034386	0.000255817	0.160385
1566BBU_0007_A1	Control	0.0969066	0.0200126	0.00113658	0.139384	0.00165436	0.00473716	0.0221174	0.95273	0.000858023	0.0195269	0.0405907	0.981273	0.0325862	0.537053	0.148771	0.0550106	0.144048	2.03974	0.00107261	0.0026266	1.8517	0.00112571	0.558665	0.841319	1.13976	0.00746856	2.16869	0.3404	0.836955	1.72965	1.8409	4.71999	2.74816	0.00895642	0.788731	0.293151	0.00204863	0.0122244	0.0142601	0.000410542	0.330162
1566BBU_0008_A1	Control	0.0812538	0.0195212	0.000988818	0.141777	0.00188261	0.00402097	0.0164058	0.782571	0.000842771	0.0159397	0.0380337	0.853364	0.025256	0.524146	0.137338	0.0828196	0.131739	1.86486	0.000924032	0.00226028	1.63169	0.000994584	0.500248	0.789938	0.982401	0.00642553	1.83639	0.280862	0.862682	1.49673	1.50598	4.58078	2.36911	0.00642688	0.905437	0.27171	0.00172537	0.00914058	0.00924597	0.000545502	0.316365
1566BBU_0009_A1	Infected	0.0329514	0.0198016	0.00101644	0.0738831	0.00161989	0.0010363	0.020506	0.461272	0.000415368	0.00542064	0.0275174	0.38268	0.0125193	0.256001	0.0785184	0.0708918	0.129405	1.4608	0.000566392	0.00145783	0.689382	0.000480602	0.195931	0.330103	0.442231	0.00218676	0.714453	0.102275	0.546556	0.582669	0.463576	1.41889	0.979201	0.00319381	1.36365	0.117187	0.0014862	0.00236782	0.0110452	0.000398294	0.28835
1566BBU_0010_A1	Infected	0.0346437	0.0189584	0.00108017	0.0709151	0.000688447	0.00137467	0.0187906	0.385498	0.000408865	0.00475425	0.0199958	0.373519	0.0174884	0.197884	0.0626291	0.0361894	0.0686116	1.2825	0.000480014	0.000919245	0.544684	0.000481829	0.172393	0.311752	0.364674	0.0021074	0.773024	0.107656	0.431884	0.484217	0.60208	1.43526	0.809417	0.00242469	0.244517	0.0994199	0.00131254	0.00304618	8.77782	0.000134761	0.154206
1566BBU_0011_A1	Infected	0.0466349	0.0192086	0.00121098	0.107862	0.00101283	0.002138	0.028051	0.517558	0.000555386	0.00720221	0.0286733	0.536079	0.0158989	0.265146	0.08701	0.0278948	0.0660941	1.45612	0.000724688	0.0013977	1.03716	0.00062985	0.277349	0.425048	0.623111	0.00202557	1.15397	0.130498	0.54471	0.817813	1.0392	2.39733	1.42473	0.00429975	0.127446	0.149724	0.00167842	0.00360081	0.000106506	0.000109539	0.160074
1566BBU_0012_A1	Infected	0.0398654	0.018881	0.000994977	0.0817691	0.00081666	0.0017572	0.017512	0.443362	0.000535512	0.00505511	0.0291936	0.449015	0.0149552	0.238506	0.0861613	0.05291	0.076596	1.35448	0.000594059	0.00110268	0.816615	0.000421283	0.237551	0.375656	0.556813	0.00277601	0.937555	0.142695	0.435989	0.69429	0.68638	1.96111	1.04063	0.00258025	0.32815	0.117308	0.00141933	0.0031325	0.000952402	0.000178005	0.207771
1566BBU_0013_A1	Infected	0.0430559	0.0202942	0.00109989	0.0965862	0.000673582	0.00173115	0.0194455	0.515302	0.00063399	0.00509661	0.0359627	0.525414	0.017797	0.287906	0.0904661	0.0444308	0.0709942	1.684	0.00058204	0.00112585	0.740681	0.000374346	0.240732	0.412186	0.555522	0.00331652	0.966573	0.154251	0.573728	0.682194	0.652274	1.83976	1.04528	0.0023942	0.213867	0.12627	0.00133789	0.00247826	0.000343573	0.000144348	0.194119
1566BBU_0014_A1	Infected	0.0495556	0.0189997	0.00106247	0.114689	0.00111339	0.00241158	0.0224126	0.518933	0.000888607	0.00757992	0.0380954	0.543815	0.0159771	0.370601	0.106277	0.0555135	0.0559871	2.02399	0.000702601	0.00138746	0.995485	0.000564778	0.309052	0.518912	0.546562	0.00255766	1.19887	0.154402	0.556767	0.808923	1.07428	2.55766	1.41306	0.005165	0.175247	0.150542	0.00168718	0.00346554	4.45283	0.000154388	0.162556
1566BBU_0015_A1	Infected	0.0251273	0.0183886	0.000988449	0.0628152	0.000502102	0.0010762	0.0190345	0.350506	0.000249663	0.00307451	0.0156602	0.306408	0.0121053	0.170533	0.0577046	0.0315043	0.0507557	0.945768	0.000369741	0.000752554	0.473612	0.000353428	0.138199	0.201914	0.313864	0.00271812	0.543872	0.0970359	0.344485	0.393534	0.415018	0.973948	0.61366	0.00164214	0.175387	0.0714256	0.000817338	0.00189298	0.000687959	4.93283	0.125687

## Sheet: Zebrafish for MS
Sample	Label	Histidine	Hydroxyproline	Asparagine	O-Phosphoethanolamine	Taurine	Glycyl-glycine	Arginine	N6,N6,N6-Trimethyl-L-lysine	Serine	Glutamine	Glycine	Ethanolamine	Aspartic acid	Glutathione (GSH)	Homo-L-arginine	sarcosine	Glutamic acid	ADMA	Citrulline	gamma-L-glutamyl-L-alanine	Beta-Alanine	Threonine	Alanine	Gamma-Aminobutyricacid	L-2-aminoadipic acid	DL-5-hydroxylysine	Proline	Glutathione disulfide	Ornithine	s-methyl-L-cysteine	Cystine	Lysine	Putrescin	5-hydroxy-L-tryptophan	Tyrosine	Methionine	3-Methoxytyrosine	Valine	3-Methoxytyramine	Isoleucine	Leucine	Phenylalanine	Tryptophan	SDMA
C5_1	Control	570804	13439	135257	68622	718289	1166	396913	18.18	487248	1470258	588358	112723	156.54	437	1482	34981	654.76	2.88	14624	1528	7591	244793	195.94	129916	3628	0.35	134245	87496	56938	4224	42123	1165674	35117	1627	517749	193533	6248	256604	0.001	201202	288636	181225	109228	0.319
C5_1_B	Control	633281	12675	135009	67615	768241	0.968	398.57	17219	493091	1475533	595266	100922	155002	420289	1418	33605	660352	2532	14.48	1498	7339	243846	193832	123916	3812	0.371	136562	90076	60611	4888	50199	1133131	34.28	1467	514773	194.56	6055	254.88	0.001	202056	291813	180381	108243	0.331
C5_2	Control	746426	8802	140198	85151	845415	1373	364289	8035	382423	1507621	554041	78522	136774	611471	1047	41.3	654.3	1775	11769	1305	7678	249661	199798	133108	3124	0.272	162816	86718	51365	4304	31296	1133.17	36904	NA	328004	203182	5835	231522	0.001	170569	247313	146525	77.43	0.218
C5_2_B	Control	655558	9642	138796	84064	823385	1079	351753	12299	381679	1529479	551434	75.52	134959	541177	1167	39057	656515	2.28	12583	1069	8068	249028	201255	140939	3122	0.282	161857	86617	51774	5635	30391	1145387	35371	0.899	332207	204649	6042	231268	0.001	169521	246.72	147588	77769	0.216
C5_3	Control	642206	18594	156272	77443	774179	1334	346489	20162	557673	1613045	677344	118382	208847	299521	1692	33536	737279	1514	21454	1688	8525	262611	242846	117903	4.51	0.337	168721	105582	62989	7.54	54055	1092985	40618	1157	593.85	219045	5437	285465	0.001	227355	323996	242154	133166	0.491
C5_3_B	Control	577255	17808	152366	70463	705485	1412	344054	22227	557259	1571.24	672012	123663	210551	294982	1.85	34272	741475	1736	21915	1714	8231	261079	240977	116229	4558	0.23	169782	112192	65371	6719	42681	1006463	37.36	1111	599542	218784	5.78	284732	0.001	227103	326.92	240864	132666	0.402
C5_4	Control	578738	14406	183924	65872	752934	1544	414823	23522	518554	1745132	699621	122801	189855	550868	2197	48303	802443	3969	18375	1.68	9394	282965	259213	159858	4395	0.618	180079	108025	70.64	8854	58292	1256308	39.14	1428	564642	239746	5396	294442	0.001	228984	333885	215229	120847	0.445
C5_4_B	Control	584722	15413	183118	65119	774725	1557	405251	26219	509851	1692939	703227	118403	187993	612771	1889	44776	801406	3114	18405	1771	9.07	286332	260552	159172	4671	0.518	183525	110928	70646	9046	65884	1219332	38338	1451	569329	237058	6006	295119	0.001	229948	332753	214031	121355	0.473
E11_5_1	Infected	408394	5181	67018	76352	576555	0.618	161587	3005	181496	632857	263915	30107	101054	691772	1372	30916	527482	0.983	7648	0.325	8.37	121321	142808	93156	2668	0.477	91063	52998	27959	1256	NA	763769	44752	NA	155.52	99507	2347	95608	0.001	63666	101448	80568	37451	0.043
E11_5_1_B	Infected	360186	4814	66702	66081	494746	0.588	160171	4783	180123	618194	261663	38185	99.85	652.71	1556	36392	526768	1192	7839	0.491	9804	119985	144379	100474	2751	0.464	91112	51098	28265	1166	8009	746853	42581	NA	153691	99517	2381	96836	0.001	63.79	101395	81107	37.78	0.044
E11_5_2	Infected	624609	6655	112715	87224	715487	1424	236312	7731	362886	1053696	516896	55771	125817	642.62	1316	41214	645963	1649	12545	1282	9.07	200135	213051	121913	3.2	0.79	128012	76294	39944	2279	26325	1034279	49072	1564	328809	149448	6095	168635	0.001	125.31	199564	127346	60736	0.182
E11_5_2_B	Infected	597977	7553	112.93	83311	694707	1251	247.63	6293	368604	1032684	508496	62167	125261	548675	1365	39693	642659	1.12	11656	1196	8692	201235	215582	124248	3102	0.803	129127	79.55	42421	1965	30293	1038107	49452	0.993	330993	151089	5569	167494	0.001	125676	198718	128304	60765	0.188
E11_5_3	Infected	570052	5.17	70621	85937	790.05	1.44	239422	8628	218628	885.23	359316	42645	112011	565334	2.14	49279	599.95	1053	12782	0.326	12697	134651	143484	106933	2637	0.294	91758	80809	37374	1612	15648	1336547	72517	NA	263521	136204	3892	105057	0.001	63522	104649	113351	49711	0.245
E11_5_3_B	Infected	521859	5957	69102	86301	773604	1327	238221	9205	213867	896617	359728	46087	111368	612282	2645	52.56	601787	1752	13538	0.3	12874	135509	144171	109423	2573	0.392	91747	82565	37284	1596	12847	1315688	69618	NA	262208	136013	4047	105.14	0.001	63515	104883	112511	49293	0.253
E11_5_4	Infected	599036	7445	108406	101268	965751	1434	329887	33492	291719	1091227	453625	38419	161493	893733	1641	46463	799888	1.59	11657	0.566	9857	184488	187685	146156	4189	0.662	122452	93653	36258	7436	NA	1336936	59461	NA	166.9	152245	4488	143873	0.002	91983	146061	109802	48465	0.189
E11_5_4_B	Infected	682392	8629	108963	97.73	894447	1319	349.38	17855	290139	1083547	461389	38921	159359	900122	1.79	47576	808699	1261	11712	0.598	9571	183666	186891	146489	3825	0.549	121397	95048	37162	7146	NA	1408693	65361	NA	166542	153389	4335	143234	0.002	91637	144813	109887	48819	0.184

## Sheet: Zebrafish for NMR
#	Title	Class	0.04	0.08	0.12	0.16	0.2	0.24	0.28	0.32	0.36	0.4	0.44	0.48	0.52	0.56	0.6	0.64	0.68	0.72	0.76	0.8	0.84	0.88	0.92	0.96	1	104	108	112	116	12	124	128	132	136	14	144	148	152	156	16	164	168	172	176	18	184	188
1	Control	Control	126506	237646	14703	942391	705984	-117309	-140452	-893756	-193378	-207087	-200513	-231063	-273712	-269433	-245243	-26555	-130477	-196396	936951	-815398	572405	265229	383932	520572	360757	139871	25128	354227	277496	164727	311055	361129	276778	442873	215268	341154	21569	21569	170187	139608	243546	243546	390476	390476	272976	278148	647535
2	Control	Control	822098	0.857981	734453	-190181	242482	-403995	-379257	-336249	-437868	-426699	-409028	-431403	-45409	-428839	-401156	-354799	-157859	-452929	337818	528871	180971	612364	941241	146608	909199	327801	297739	818166	141748	346993	724719	5626	371519	896471	626203	974061	54746	54746	409146	327138	625151	625151	814788	814788	415828	502935	106353
3	Control	Control	126456	474351	15847	110568	888745	-178982	-183924	-202587	-313946	-234519	-228768	-283714	-339003	-203908	-221522	-721619	217886	363222	106704	12003	316456	718891	885037	132778	863839	355831	393791	174791	259116	463205	91339	815279	55234	814294	670037	987767	658077	658077	466428	387913	610104	610104	768698	768698	475837	518604	124693
5	Infected	Infected	678117	590847	115879	361896	638887	436572	533872	10127	601521	549357	534873	233722	283462	20934	245947	783604	154036	199126	370403	358373	849494	214388	252195	348161	256776	124269	185702	713603	125403	162502	274542	341499	239231	309374	172055	226316	178756	178756	129316	103152	148197	148197	227014	227014	158884	165079	627703
6	Infected	Infected	65484	324438	618286	224611	352613	-179541	-152043	-109103	-244175	-182726	-161487	-217074	-245893	-194927	-199538	-1769	-811165	-171303	196212	159311	597069	193954	283397	469632	35214	150154	191069	534991	103261	148457	312334	248793	16603	380817	221619	337339	248979	248979	169427	120462	204894	204894	328612	328612	202195	222112	537789
7	Infected	Infected	610207	-219806	102717	654451	809643	-485114	-421031	-334904	-502333	-411965	-50437	-43913	-514102	-424595	-409646	-361676	-224886	-919247	30527	434512	157511	419292	447449	737949	39429	201182	190926	734747	13268	269727	485487	433894	490096	509745	343615	362718	320928	320928	197123	178687	290661	290661	357663	357663	233789	268339	180751
[truncated: 189 more columns]

## Sheet: Venn diagram
Human	Mice	Fish
Methionine	Sarcosine	Ethanolamine
Methioninesulfoxide	Ornithine	Valine
Serotonin	Proline	Tryptophan
Asparagine	Serine	Isoleucine
Cystine/Cysteine	2-aminoadipic acid	Ornithine
Methylcysteine	Glycine	Leucine
Hypotaurine	gamma-glutamyl-alanine	Glutamine
Aspartic acid	Histidine	Methionine
Glutamic acid	Homoserine	Hydroxyproline
Glutamine	Tryptophan	Phenylalanine
Lysine	Methionine sulfoxide	Threonine
O-Phosphoethanolamine	Ethanolamine	Proline
Threonine	Leucine	Serine
Taurine	Alanine	Tyrosine
NG-Monomethylarginine	Citrulline	Asparagine
Ethanolamine	Phenylalanine	Putrescine
Tryptophan	Threonine	gamma-glutamyl-alanine
Histidine	Isoleucine	Glycine
Phenylalanine	Arginine	Arginine
Homo-arginine	Kynurenine	Asymmetric dimethylarginine
Alpha-aminobutyric acid	Tyrosine	Aspartic acid
Putrescine	Alpha-aminobutyric acid	Citrulline
Citrulline	Methyldopa	Methylcysteine
Homoserine	gamma-aminobutyric acid	Alanine
Serine	Valine	Symmetric dimethylarginine
Asymmetric dimethylarginine	Lysine	Glutathione GSH
Inosine	Asparagine	3-Methoxytyrosine
Gamma-aminobutyric acid	Glutamic acid	5-hydroxy-tryptophan
p-Aminobenzoic acid	Methionine	Beta-Alanine
Creatine	Cystine/Cysteine	Glutathione disulfide
Leucine	Spermidine	2-aminoadipic acid
		Cystine/Cysteine
		O-Phosphoethanolamine
		DL-5-hydroxylysine
		N6,N6,N6-Trimethyl-L-lysine
